# Supplementary material for: Mitochondrial proteins encoded by the 22q11.2 neurodevelopmental locus regulate neural stem and progenitor cell proliferation
Source: Mol Psychiatry. Author manuscript; Available in PMC 2024 Feb 16. (PMC10730408; doi:10.1038/s41380-023-02272-z)
Supplement: Supplemental Table 7 [file NIHMS1950658-supplement-Supplemental_Table_7.xlsx]

## Sheet: prodha
	1-#bouts	1-totdist	1-tottimemvmt	1-totavgspeed	1-avgfromcenter	1-fractionouter	1-avgdistperbout	1-avgtimeperbout	1-avgspeedperbout	8-#bouts	8-totdist	8-tottimemvmt	8-totavgspeed	8-avgfromcenter	8-fractionouter	8-avgdistperbout	8-avgtimeperbout	8-avgspeedperbout	9-#bouts	9-totdist	9-tottimemvmt	9-totavgspeed	9-avgfromcenter	9-fractionouter	9-avgdistperbout	9-avgtimeperbout	9-avgspeedperbout	16-#bouts	16-totdist	16-tottimemvmt	16-totavgspeed	16-avgfromcenter	16-fractionouter	16-avgdistperbout	16-avgtimeperbout	16-avgspeedperbout	17-#bouts	17-totdist	17-tottimemvmt	17-totavgspeed	17-avgfromcenter	17-fractionouter	17-avgdistperbout	17-avgtimeperbout	17-avgspeedperbout	18-#bouts	18-totdist	18-tottimemvmt	18-totavgspeed
MUT	-0.687695	-0.962115	-0.756426	-1.16559	-1.83639	-3.01919	-1.0317	-0.841089	-1.28329	-1.87546	-1.34962	-1.64603	-1.45888	-1.50713	-1.50462	-1.20113	-0.982543	-1.55332	-3.13242	-2.63045	-2.67313	-2.20717	-0.155844	-0.109745	-1.82482	-0.514383	-2.3216	-3.39137	-2.64935	-2.93942	-3.33869	-3.92276	-6.47457	-2.49441	-1.51267	-3.39815	-1.84397	-1.59879	-1.78224	-2.41753	-1.25374	-1.38582	-2.11246	-1.81951	-2.36963	-4.25552	-3.31835	-3.73801	-3.78181
mut v sib p value	0.0135241	3.38828e-07	0.0011118	4.96998e-06	0.0602811	0.0510918	1.07686e-05	0.000277937	5.9564e-08	5.29955e-07	1.26988e-07	6.21507e-08	0.000303345	0.014963	0.0263193	0.000110467	0.00281893	4.66999e-05	9.97792e-09	4.41403e-10	8.17276e-08	4.17012e-07	0.533436	0.658731	2.97579e-05	0.116656	8.71444e-08	2.07359e-07	9.53912e-09	8.80816e-08	1.84305e-07	0.00757995	0.00442294	3.08283e-07	0.00091516	5.33963e-08	1.96792e-08	4.563e-09	6.59697e-09	2.92622e-07	0.027072	0.0300763	8.54704e-08	5.13177e-06	5.90504e-08	5.15574e-08	1.58042e-08	2.00135e-07	6.60305e-08
[truncated: 58 more columns]

## Sheet: mrpl40
	1-#bouts	1-totdist	1-tottimemvmt	1-totavgspeed	1-avgfromcenter	1-fractionouter	1-avgdistperbout	1-avgtimeperbout	1-avgspeedperbout	8-#bouts	8-totdist	8-tottimemvmt	8-totavgspeed	8-avgfromcenter	8-fractionouter	8-avgdistperbout	8-avgtimeperbout	8-avgspeedperbout	9-#bouts	9-totdist	9-tottimemvmt	9-totavgspeed	9-avgfromcenter	9-fractionouter	9-avgdistperbout	9-avgtimeperbout	9-avgspeedperbout	16-#bouts	16-totdist	16-tottimemvmt	16-totavgspeed	16-avgfromcenter	16-fractionouter	16-avgdistperbout	16-avgtimeperbout	16-avgspeedperbout	17-#bouts	17-totdist	17-tottimemvmt	17-totavgspeed	17-avgfromcenter	17-fractionouter	17-avgdistperbout	17-avgtimeperbout	17-avgspeedperbout	18-#bouts	18-totdist	18-tottimemvmt	18-totavgspeed
MUT	0.0386079	-0.203799	0.303533	-0.362357	-0.312412	-0.69678	0.151364	0.669369	-0.48261	-0.158055	-0.0978655	0.0107261	-0.379861	-0.0377401	-0.285434	-0.0319918	0.268213	-0.349125	-0.196612	-0.392958	-0.192698	-0.720731	0.673146	0.725971	-0.543073	-0.22951	-0.770227	-0.279993	-0.176734	-0.0407977	-0.281276	-0.0338522	-0.173865	-0.0112065	0.292987	-0.300192	-0.292093	-0.28967	-0.055735	-0.470664	-0.289165	-0.474665	-0.157206	0.357174	-0.613694	-0.483212	-0.371925	-0.132954	-0.636401
mut v sib p value	0.93814	0.279209	0.49256	0.210109	0.63446	0.585572	0.937822	0.181512	0.0606478	0.584135	0.209884	0.713033	0.0302857	0.972832	0.482579	0.140446	0.90978	0.0468042	0.514606	0.351301	0.508986	0.10452	0.0100804	0.00561715	0.43927	0.562782	0.0271163	0.473532	0.76299	0.868105	0.475812	0.358628	0.791048	0.908632	0.2876	0.445519	0.235773	0.0388662	0.500718	0.0282557	0.475476	0.26014	0.0998709	0.621518	0.00108559	0.277697	0.56569	0.991554	0.122087
[truncated: 58 more columns]

## Sheet: hira
	1-#bouts	1-totdist	1-tottimemvmt	1-totavgspeed	1-avgfromcenter	1-fractionouter	1-avgdistperbout	1-avgtimeperbout	1-avgspeedperbout	8-#bouts	8-totdist	8-tottimemvmt	8-totavgspeed	8-avgfromcenter	8-fractionouter	8-avgdistperbout	8-avgtimeperbout	8-avgspeedperbout	9-#bouts	9-totdist	9-tottimemvmt	9-totavgspeed	9-avgfromcenter	9-fractionouter	9-avgdistperbout	9-avgtimeperbout	9-avgspeedperbout	16-#bouts	16-totdist	16-tottimemvmt	16-totavgspeed	16-avgfromcenter	16-fractionouter	16-avgdistperbout	16-avgtimeperbout	16-avgspeedperbout	17-#bouts	17-totdist	17-tottimemvmt	17-totavgspeed	17-avgfromcenter	17-fractionouter	17-avgdistperbout	17-avgtimeperbout	17-avgspeedperbout	18-#bouts	18-totdist	18-tottimemvmt	18-totavgspeed
MUT	-0.246339	0.122109	-0.164044	0.333746	-0.419135	-0.353074	0.484402	0.45626	0.293793	-0.213203	0.180123	-0.0252768	0.218863	0.272116	0.585621	0.309024	0.224046	0.17919	0.145587	0.133151	-0.196386	0.819952	1.50549	1.48176	0.0763117	-0.351818	0.905573	-0.714427	-0.131278	-0.37495	0.285827	0.35549	0.163204	0.253878	0.246126	0.140603	-0.200675	0.131586	-0.0223833	0.188139	0.202904	0.257525	0.322934	0.313401	0.115096	-0.672702	-0.0774497	-0.37344	0.44717
mut v sib p value	0.117761	0.609929	0.309715	0.13683	0.111664	0.224401	0.0927972	0.244338	0.298406	0.24767	0.373354	0.994317	0.307612	0.036007	6.6364e-06	0.20792	0.296467	0.377719	0.41883	0.354925	0.401008	0.00641433	2.45541e-12	1.71164e-12	0.530093	0.0421355	0.00345691	0.00636577	0.460957	0.091179	0.286301	0.189527	0.495523	0.206616	0.224452	0.702057	0.393017	0.507567	0.917331	0.421578	0.334468	0.252513	0.23782	0.285099	0.616256	0.00133909	0.755152	0.0682092	0.0565008
[truncated: 58 more columns]

## Sheet: dgcr8
	1-#bouts	1-totdist	1-tottimemvmt	1-totavgspeed	1-avgfromcenter	1-fractionouter	1-avgdistperbout	1-avgtimeperbout	1-avgspeedperbout	8-#bouts	8-totdist	8-tottimemvmt	8-totavgspeed	8-avgfromcenter	8-fractionouter	8-avgdistperbout	8-avgtimeperbout	8-avgspeedperbout	9-#bouts	9-totdist	9-tottimemvmt	9-totavgspeed	9-avgfromcenter	9-fractionouter	9-avgdistperbout	9-avgtimeperbout	9-avgspeedperbout	16-#bouts	16-totdist	16-tottimemvmt	16-totavgspeed	16-avgfromcenter	16-fractionouter	16-avgdistperbout	16-avgtimeperbout	16-avgspeedperbout	17-#bouts	17-totdist	17-tottimemvmt	17-totavgspeed	17-avgfromcenter	17-fractionouter	17-avgdistperbout	17-avgtimeperbout	17-avgspeedperbout	18-#bouts	18-totdist	18-tottimemvmt	18-totavgspeed
MUT	-0.997548	-0.575389	-0.587356	-0.428471	-0.532817	-0.642602	0.352658	2.11907	-0.64908	-0.594138	-0.222361	-0.337478	-0.304064	0.0424368	-0.0131505	0.185482	0.612566	-0.405264	-1.47093	-0.269225	-0.514696	-0.165867	0.486414	0.664909	1.88425	3.22407	-0.452051	-4.21367	-2.62565	-3.09312	-3.30357	0.0618071	-1.35678	-1.36277	0.666549	-3.69962	-0.731536	-0.496248	-0.518903	-0.727462	-0.0963807	0.0500356	0.0250871	1.05996	-0.730036	-3.67777	-1.27612	-1.78459	-0.753031
mut v sib p value	0.000137718	0.0147774	0.027853	0.13709	0.165555	0.338799	0.27824	0.000976962	0.0229742	0.00225622	0.301315	0.107377	0.325654	0.878482	0.957328	0.587533	0.0908497	0.172026	6.87763e-08	0.544928	0.0733049	0.747353	0.0420388	0.00810172	0.0154942	6.4194e-06	0.341721	1.34748e-13	8.67265e-07	2.6392e-08	2.80491e-06	0.773368	0.0944068	0.0370057	0.258158	1.81782e-07	0.00277541	0.0403732	0.0433062	0.0436277	0.80738	0.885089	0.944255	0.00982093	0.0189132	2.82662e-12	0.0111063	9.97139e-05	0.211717
[truncated: 58 more columns]

## Sheet: snap29
	1-#bouts	1-totdist	1-tottimemvmt	1-totavgspeed	1-avgfromcenter	1-fractionouter	1-avgdistperbout	1-avgtimeperbout	1-avgspeedperbout	8-#bouts	8-totdist	8-tottimemvmt	8-totavgspeed	8-avgfromcenter	8-fractionouter	8-avgdistperbout	8-avgtimeperbout	8-avgspeedperbout	9-#bouts	9-totdist	9-tottimemvmt	9-totavgspeed	9-avgfromcenter	9-fractionouter	9-avgdistperbout	9-avgtimeperbout	9-avgspeedperbout	16-#bouts	16-totdist	16-tottimemvmt	16-totavgspeed	16-avgfromcenter	16-fractionouter	16-avgdistperbout	16-avgtimeperbout	16-avgspeedperbout	17-#bouts	17-totdist	17-tottimemvmt	17-totavgspeed	17-avgfromcenter	17-fractionouter	17-avgdistperbout	17-avgtimeperbout	17-avgspeedperbout	18-#bouts	18-totdist	18-tottimemvmt	18-totavgspeed
MUT	-1.08289	-0.72477	-0.797842	-1.22452	-0.0458829	-0.0771481	-0.800247	-0.284101	-1.33321	0.315806	0.395799	0.714749	-0.144819	0.250532	0.00495076	0.391639	1.32936	-0.288118	1.90382	2.55394	3.15739	-0.184786	1.43993	1.24555	1.25224	2.06964	-0.0864923	-2.04333	-0.496449	-0.224255	-1.72314	-1.59761	-4.67999	0.33784	1.6527	-1.93437	-0.437722	-0.164598	-0.0207182	-0.18916	0.21391	0.0682887	0.417419	1.35111	-0.342439	-0.241495	1.37906	1.80655	-0.499275
mut v sib p value	0.000305112	0.0153784	0.0111628	0.00118943	0.95971	0.977012	0.0308589	0.356123	0.000236666	0.366738	0.207431	0.0582365	0.522788	0.331118	0.978177	0.195763	0.0284054	0.234294	3.87113e-05	0.000111403	8.8513e-06	0.489166	7.44777e-07	3.16233e-06	0.00244346	7.66255e-05	0.737589	0.00634023	0.484384	0.812853	0.00558176	0.167329	0.0210195	0.998087	0.102681	0.00250785	0.114185	0.379945	0.867587	0.40131	0.366008	0.777867	0.164419	0.00936642	0.138376	0.658143	0.0522775	0.012514	0.166733
[truncated: 58 more columns]

## Sheet: C5del2
	1-#bouts	1-totdist	1-tottimemvmt	1-totavgspeed	1-avgfromcenter	1-fractionouter	1-avgdistperbout	1-avgtimeperbout	1-avgspeedperbout	8-#bouts	8-totdist	8-tottimemvmt	8-totavgspeed	8-avgfromcenter	8-fractionouter	8-avgdistperbout	8-avgtimeperbout	8-avgspeedperbout	9-#bouts	9-totdist	9-tottimemvmt	9-totavgspeed	9-avgfromcenter	9-fractionouter	9-avgdistperbout	9-avgtimeperbout	9-avgspeedperbout	16-#bouts	16-totdist	16-tottimemvmt	16-totavgspeed	16-avgfromcenter	16-fractionouter	16-avgdistperbout	16-avgtimeperbout	16-avgspeedperbout	17-#bouts	17-totdist	17-tottimemvmt	17-totavgspeed	17-avgfromcenter	17-fractionouter	17-avgdistperbout	17-avgtimeperbout	17-avgspeedperbout	18-#bouts	18-totdist	18-tottimemvmt	18-totavgspeed
MUT	-0.761519	-0.763586	-0.743547	-0.824846	-0.287614	-0.28902	-0.684454	-0.313279	-0.916222	-0.801738	-0.0800146	-0.563633	0.170611	-0.315144	-0.235039	0.256056	0.0372453	0.110788	-1.72638	-0.994718	-1.60318	0.724004	1.27892	1.23078	0.654978	0.0356208	-0.098527	-5.31516	-2.41961	-3.36858	-2.10695	-1.04456	-0.937621	-1.3728	-0.41904	-2.28984	-1.1954	-0.670245	-0.880366	-0.400425	0.2459	0.293002	-0.127394	-0.184754	-0.271545	-3.84383	-2.16444	-3.10179	-0.954521
mut v sib p value	0.00492285	4.86195e-05	0.00118807	0.000426713	0.441678	0.418494	0.00806245	0.277172	1.6508e-05	0.0374929	0.752718	0.134305	0.446949	0.31131	0.420401	0.400713	0.767362	0.532242	6.03915e-07	0.00656147	2.36829e-05	0.219803	0.000262956	6.65499e-05	0.242511	0.926097	0.847106	6.58456e-14	1.30953e-13	5.91664e-12	1.01642e-06	0.0214977	0.150253	4.71614e-05	0.165204	3.41468e-08	0.00035985	0.00702245	0.000563811	0.259322	0.181528	0.124523	0.732096	0.15184	0.564173	1.35517e-12	1.46021e-09	9.95682e-10	0.0130777
[truncated: 58 more columns]

## Sheet: C8del1
	1-#bouts	1-totdist	1-tottimemvmt	1-totavgspeed	1-avgfromcenter	1-fractionouter	1-avgdistperbout	1-avgtimeperbout	1-avgspeedperbout	8-#bouts	8-totdist	8-tottimemvmt	8-totavgspeed	8-avgfromcenter	8-fractionouter	8-avgdistperbout	8-avgtimeperbout	8-avgspeedperbout	9-#bouts	9-totdist	9-tottimemvmt	9-totavgspeed	9-avgfromcenter	9-fractionouter	9-avgdistperbout	9-avgtimeperbout	9-avgspeedperbout	16-#bouts	16-totdist	16-tottimemvmt	16-totavgspeed	16-avgfromcenter	16-fractionouter	16-avgdistperbout	16-avgtimeperbout	16-avgspeedperbout	17-#bouts	17-totdist	17-tottimemvmt	17-totavgspeed	17-avgfromcenter	17-fractionouter	17-avgdistperbout	17-avgtimeperbout	17-avgspeedperbout	18-#bouts	18-totdist	18-tottimemvmt	18-totavgspeed
MUT	-0.0624619	-0.185367	-0.0775522	-0.589108	0.327958	0.417372	-0.578498	-0.382938	-0.574576	-0.542712	0.0149902	-0.173986	-0.360024	0.19501	0.120205	0.0640945	0.399548	-0.477987	0.311705	0.783858	0.931918	-0.38251	0.396692	0.349126	0.409301	1.10575	-0.464456	-0.313714	0.260352	0.189026	-0.7811	-0.638835	-0.749691	-0.243657	0.331376	-0.867281	-0.23537	0.0476661	-0.0315707	-0.0253804	0.388667	0.506606	0.510755	0.965302	-0.227191	0.0457884	0.752747	0.664261	-0.282299
mut v sib p value	0.732037	0.488084	0.681899	0.0117219	0.0425842	0.0107958	0.0173839	0.0664508	0.0182846	0.118242	0.962215	0.684009	0.234324	0.339973	0.556939	0.884895	0.299537	0.107812	0.287533	0.07843	0.027632	0.158007	0.170809	0.144005	0.207355	0.000888449	0.101571	0.822443	0.379195	0.220863	0.0589501	0.314551	0.23054	0.786031	0.227746	0.0345313	0.408949	0.835448	0.962542	0.933601	0.0225478	0.00253515	0.212775	0.0113054	0.437357	0.650189	0.158605	0.130037	0.486264
[truncated: 58 more columns]

## Sheet: C8del2
	1-#bouts	1-totdist	1-tottimemvmt	1-totavgspeed	1-avgfromcenter	1-fractionouter	1-avgdistperbout	1-avgtimeperbout	1-avgspeedperbout	8-#bouts	8-totdist	8-tottimemvmt	8-totavgspeed	8-avgfromcenter	8-fractionouter	8-avgdistperbout	8-avgtimeperbout	8-avgspeedperbout	9-#bouts	9-totdist	9-tottimemvmt	9-totavgspeed	9-avgfromcenter	9-fractionouter	9-avgdistperbout	9-avgtimeperbout	9-avgspeedperbout	16-#bouts	16-totdist	16-tottimemvmt	16-totavgspeed	16-avgfromcenter	16-fractionouter	16-avgdistperbout	16-avgtimeperbout	16-avgspeedperbout	17-#bouts	17-totdist	17-tottimemvmt	17-totavgspeed	17-avgfromcenter	17-fractionouter	17-avgdistperbout	17-avgtimeperbout	17-avgspeedperbout	18-#bouts	18-totdist	18-tottimemvmt	18-totavgspeed
MUT	0.439589	0.4772	0.654572	0.0327251	0.115416	-1.52594	0.259412	0.458851	0.0420842	0.410094	0.157267	0.577755	-0.301157	0.0419356	-0.0705023	-0.00536328	0.63136	-0.392685	0.179377	-0.823895	0.222349	-2.10453	0.864667	0.757491	-1.25585	0.0423689	-2.07146	-0.980951	-0.818912	-0.51641	-1.13531	0.396234	-0.0550831	-0.695564	0.171361	-1.15649	0.872717	0.461187	1.04645	-0.39008	0.00628241	-0.488563	-0.181358	0.66651	-0.490254	-0.961584	-0.981907	-0.318676	-1.77305
mut v sib p value	0.210118	0.209709	0.148266	0.983504	0.646422	0.388334	0.360834	0.136004	0.948538	0.133908	0.494026	0.054897	0.132711	0.934852	0.773044	0.993444	0.0183654	0.059863	0.599373	0.00569711	0.527017	1.45185e-06	0.00401257	0.0116589	2.31031e-07	0.823122	1.41567e-06	0.0408412	0.0187983	0.223661	0.00247398	0.196731	0.93038	0.0502675	0.611351	0.00275972	0.0198575	0.130324	0.0113036	0.0367119	0.782242	0.131994	0.447126	0.0172826	0.0212795	0.0480346	0.00839617	0.489558	0.000136658
[truncated: 58 more columns]
